# Supplementary material for: Corin Deficiency Alters Adipose Tissue Phenotype and Impairs Thermogenesis in Mice
Source: Biology (Basel). 2022 Jul 23;11(8):1101. doi: 10.3390/biology11081101 (PMC9329919; doi:10.3390/biology11081101)
Supplement: Supplementary file 1 [file biology-11-01101-s001.zip]

Archive with 1 entries (1 files):
- biology-1804939-supplementary.pdf
